# Supplementary material for: Outcomes of adults hospitalized with COVID-19 at the University Teaching Hospital of Butare in Rwanda and validation of the Universal Vital Assessment (UVA) mortality risk score
Source: PLOS Glob Public Health. 2024 Dec 9;4(12):e0003695. doi: 10.1371/journal.pgph.0003695 (PMC11627434; doi:10.1371/journal.pgph.0003695)
Supplement: S1 Data — (XLSX) [file pgph.0003695.s003.xlsx]

## Sheet: Severe and Critical 
Age	Gender	Marital Status	Any comorbidity	BMI	COMORDITYCOMBINED	hypertension	COPD	Diabetes	liver disease	Covid 19 Vaccination status	Time of consulting health facilities after appearing of symptoms	QSOFA	SOFA Score	UVA	RF including ARDS	RF	ARDS	DIC	Acutecardiac	AKI	SEPTIC SHOCK	LIVER FAILURE	pulmonaryembolism	ischemic stroke	sepsis	Hyperglycemia	Sequellae	body temperature	Respiratory symptoms(COUGH)	SOB	CHESTPAIN	Hemotysis	sorethroat	Ortopnea	Gastrointestinal symptoms(NAUSEA)	Vomiting	Diarhea	abdominal pain	Anorexia	polydispsia	Dysphagia	Hematemesis	Melena	Epistaxis	Neurological symptoms(headache)	AMS	Generalized pain	dizness	back pain
81	2	1	0			0	0	0	0		48	1	3	0	1	0	2	0	0	0	0	0	0	0	0	0	0	36.1	1	2	0	0	0	0	0	0	0	0	0	0	0	0	0	0	0	2	0	0	0
66	1	1	0			0	0	0	0		192	1	2	2	1	1	0	0	0	5	0	0	0	0	0	11	0	39	1	0	3	0	0	0	0	0	0	0	0	0	0	0	0	0	1	0	0	0	0
76	2	1	0			0	0	0	0		168	2	3	6	1	1	0	0	0	5	0	0	0	0	0	0	0	37.4	1	2	0	0	0	0	0	0	0	0	0	0	0	0	0	0	0	0	0	0	0
73	1	1	1		5	0	0	0	5	4	120	2	3	6	1	1	0	0	0	5	0	0	0	0	0	0	0	37	1	2	0	0	0	0	0	0	0	0	0	0	0	0	0	0	0	0	0	0	0
59	2	1	0			0	0	0	0		336	1	3	2	1	1	0	0	0	5	0	0	0	0	0	0	0	26.3	1	2	3	0	0	0	0	0	0	0	0	0	0	0	0	0	0	0	0	0	0
63	2	1	0			0	0	0	0		120	2	3	7	1	1	0	0	0	5	0	0	0	0	0	0	0	39.2	1	2	0	0	0	0	1	2	0	0	0	0	0	0	0	0	1	0	0	0	0
75	1	1	0			0	0	0	0		168	0	6	0	0	0	0	0	0	0	0	0	0	0	0	0	0	36.5	1	0	3	0	0	0	0	0	0	0	0	0	0	0	0	0	1	0	3	0	0
53	2	1	0			0	0	0	0		1104	2	5	6	1	1	2	0	0	0	0	0	0	0	0	0	0	37.5	1	2	3	0	0	0	0	0	0	0	0	0	0	0	0	0	0	0	0	0	0
91	2	1	0			0	0	0	0		48	0	6	0	0	0	0	0	0	0	0	0	0	0	0	0	0	36.2	0	0	0	0	0	0	0	0	0	0	0	0	0	0	0	0	0	0	0	0	0
65	1	1	0			0	0	0	0	1	216	0	4	2	1	1	0	0	0	0	0	0	0	0	0	0	0	36.4	0	2	0	0	0	0	0	0	0	0	0	0	0	0	0	0	0	0	0	0	0
79	1	1	0			0	0	0	0		144	2	3	6	1	1	2	0	0	5	0	0	0	0	0	0	0		1	2	0	0	0	0	0	0	0	0	0	0	0	0	0	0	0	2	0	0	0
63	1	1	0			0	0	0	0		96	1	3	3	0	0	0	0	0	0	0	0	0	0	0	0	12	38.5	1	2	3	0	0	0	0	0	0	0	0	0	0	0	0	0	0	0	0	0	0
50	2	1	0			0	0	0	0		168	0	3	2	0	0	0	0	0	0	0	0	0	0	0	0	0	37	1	2	0	0	0	0	0	0	0	0	0	0	0	0	0	0	0	0	0	0	0
59	1	1	1		3	0	0	3	0		72	3	6	8	1	1	2	0	0	0	0	0	0	0	0	0	0	36.9	1	2	0	0	0	0	0	0	0	0	0	0	0	0	0	0	0	2	0	0	0
75	2	1	1		1	1	0	0	0		144	2	6	8	1	1	2	3	0	5	0	0	0	0	0	11	0	37.2	1	2	3	0	0	0	0	0	0	0	0	0	0	0	0	0	0	0	0	0	0
35	1	2	0			0	0	0	0		168	0	4	0	1		2	0	0	0	0	0	0	0	0	0	0		1	2	0	0	0	0	0	0	0	0	0	0	0	0	0	0	0	0	0	0	0
49	2	1	0			0	0	0	0		240	2	4	8	1	1	0	0	0	5	0	0	0	0	0	0	0	38.8	1	2	3	0	0	0	0	0	0	0	0	0	0	0	0	0	0	0	0	0	0
64	2	1	1		13	1	0	3	0		192	2	3	8	1	1	0	0	0	5	0	0	0	0	0	0	0	36.7	0	0	0	0	0	0	0	0	0	0	0	0	0	0	0	0	0	0	0	0	0
75	2	1	0			0	0	0	0		168	1	3	3	1	1	0	0	0	5	0	0	0	0	0	0	0	38.6	1	2	0	0	0	0	0	0	0	0	0	0	0	0	0	0	0	0	0	0	0
54	1	1	1		1	1	0	0	0		168	3	3	11	1	1	2	0	0	0	0	0	0	0	0	0	0	39.1	1	2	0	0	0	0	0	0	0	0	0	0	0	0	0	0	0	0	0	0	0
78	1	1	1		1	1	0	0	0		504	2	4	0	1	1	0	0	0	0	0	0	0	0	0	0	0	38.1	0	0	0	0	0	0	0	0	0	0	0	0	0	0	0	0	0	2	0	0	0
91	1	1	1		2	0	2	0	0		168	2	5	9	0	0	0	0	0	0	0	0	0	0	0	0	0	38.4	1	0	0	0	0	0	0	0	0	0	0	0	0	0	0	0	0	0	0	0	5
67	1	1	0			0	0	0	0	4	72	3	7	8	1	1	0	0	0	0	0	0	0	0	0	0	0	38.4	1	2	0	0	0	0	0	0	0	0	0	0	0	0	0	0	0	0	0	0	0
52	2	1	1		13	1	0	3	0	4	120	1	4	6	0	0	0	0	0	0	0	0	0	0	0	0	0	38.6	1	2	0	0	0	0	0	0	0	0	0	0	0	0	0	0	1	2	0	0	0
76	1	1	0			0	0	0	0	4	240	1	4	2	0	0	0	0	0	0	0	0	0	0	0	0	0	35.9	1	0	0	0	0	0	0	0	0	0	0	0	0	0	0	0	0	0	0	0	0
76	2	1	1		12	1	2	0	0		144	2	4	8	1	1	0	0	0	0	0	0	0	0	0	0	0	36.6	1	2	0	0	0	0	0	0	0	0	0	0	0	0	0	0	0	2	0	0	0
91	2	1	1		1	1	0	0	0		504	0	8	2	1	1	0	0	0	0	0	0	0	0	0	0	0	37.3	0	0	0	0	0	0	0	0	0	0	5	0	0	0	0	0	0	0	0	0	0
18	2	2	0			0	0	0	0		168	2	8	6	1	1	0	0	0	0	0	0	0	0	0	0	0		0	2	0	0	0	0	0	0	0	0	0	0	0	0	0	0	0	2	0	0	0
58	1	1	0			0	0	0	0		144	2	4	6	1	1	0	0	0	0	0	0	0	0	0	0	0	38.9	1	2	0	0	0	0	0	0	0	0	0	0	0	0	0	0	0	0	0	0	0
63	1	1	0			0	0	0	0		120	2	7	6	1	1	0	0	0	0	0	0	0	0	0	0	0	39.4	1	0	0	0	0	0	0	0	0	0	0	0	0	0	0	0	0	2	0	0	0
23	1	2	0			0	0	0	0		240	1	3	7	0	0	0	0	0	0	0	0	0	0	0	0	0	39.1	0	2	3	4	0	0	0	0	0	0	0	0	0	0	0	0	0	0	0	0	0
70	2	1	0			0	0	0	0		48	2	4	6	1	1	0	0	0	0	0	0	8	0	0	0	0	38.7	1	2	3	4	0	0	0	0	0	0	0	0	0	0	0	0	1	0	0	0	0
38	2	1	1		3	0	0	3	0		336	1	3	2	1	2	0	0	0	0	0	0	0	0	0	0	0	36.1	1	2	3	4	0	0	0	0	0	0	0	0	0	0	0	0	0	0	0	0	0
83	2	1	0			0	0	0	0		120	2	6	6	1	1	0	0	0	0	0	0	0	0	0	0	0	37.3	1	2	0	0	0	0	0	0	0	0	0	0	0	0	0	0	0	0	0	0	0
73	2	1	0			0	0	0	0	4	96	1	9	2	1	1	0	0	0	5	0	0	0	0	0	0	0	38.9	1	2	3	4	0	0	0	0	0	0	0	0	0	0	0	0	1	0	0	0	0
72	2	1	1		1	1	0	0	0		72	0	2	2	0	0	0	0	0	0	0	0	0	0	0	0	0	39.5	1	2	3	0	0	0	0	0	0	0	0	0	0	0	0	0	0	0	0	0	0
56	2	1	1		1	1	0	0	0		216	2	4	8	1	1	0	0	0	0	0	0	0	0	0	0	0	38.6	1	2	3	0	0	0	0	0	0	0	0	0	0	0	0	0	0	0	0	0	0
71	1	1	1		1	1	0	0	0		72	2	7	7	1	1	0	0	0	0	0	0	0	0	0	0	0		1	2	0	0	0	0	0	0	0	0	0	0	0	0	0	0	0	0	0	0	0
33	1	2	1		13	1	0	3	0		120	1	5	4	1	1	0	0	0	0	0	0	0	0	0	0	0		1	2	0	0	0	0	0	0	0	0	0	0	0	0	0	0	0	0	0	0	0
53	2	1	0			0	0	0	0		72	2	4	6	1	1	0	0	0	0	0	0	0	0	0	0	0	38.8	1	2	3	0	0	0	0	2	0	4	0	0	0	0	0	0	1	0	0	0	0
39	2	1	1		3	0	0	3	0		192	3	7	5	1	1	0	0	0	0	6	0	0	0	0	0	0	36.2	0	2	0	0	0	0	0	0	0	0	0	0	0	0	0	0	0	2	0	0	0
56	2	1	0			0	0	0	0		48	1	7	7	1	1	0	0	0	0	0	0	0	0	0	0	0	38.7	1	2	0	0	0	0	0	0	0	0	0	0	0	0	0	0	0	0	0	0	0
40	1	1	0			0	0	0	0		120	1	3	3	1	1	0	0	0	0	0	0	0	0	0	0	0	38.5	1	0	0	0	0	0	0	2	0	0	0	0	0	0	0	0	1	0	0	0	0
69	2	1	0			0	0	0	0		72	3	3	10	1	1	0	0	0	0	0	0	8	0	0	0	0	36.3	0	2	3	0	0	0	0	0	0	0	0	0	0	0	0	0	1	0	0	4	0
51	1	1	1		1	1	0	0	0		168	1	3	2	1		2	0	0	0	0	0	0	0	0	0	0	36.1	1	0	3	0	0	0	1	0	3	0	0	0	0	0	0	14	0	0	0	0	0
34	1	1	1		1	1	0	0	0		168	1	8	4	1	1	2	0	0	0	0	0	0	0	0	0	0		0	2	0	0	0	0	0	0	0	0	0	0	0	0	0	0	0	0	0	0	0
68	2	1	1		5	0	0	0	5		336	1	7	2	1	1	2	0	0	0	6	0	8	0	0	0	0		1	2	0	0	5	0	0	0	0	0	0	10	0	0	0	0	1	0	0	0	0
77	2	1	0			0	0	0	0		504	2	7	8	1	1	2	0	0	0	6	7	0	0	0	0	0	39.3	1	0	3	0	0	0	0	0	0	0	0	0	0	0	0	0	0	0	0	0	0
37	2	1	1		13	1	0	3	0		96	1	3	3	1	1	2	0	0	0	6	7	0	0	0	0	0	38.2	1	2	0	0	0	0	0	0	0	0	0	0	0	0	0	0	0	0	0	0	0
43	1	1	0			0	0	0	0		168	0	2	0	0	0	2	0	0	0	0	0	0	0	0	0	0	38.1	1	0	3	0	0	0	0	0	0	0	0	0	0	0	0	0	0	0	0	0	0
61	2	1	1		135	1	0	3	5		168	1	3	2	0	0	0	0	0	0	0	0	0	0	0	0	0	37.4	1	0	0	0	0	0	0	0	0	4	0	0	0	0	0	0	1	0	0	0	0
72	1	1	0			0	0	0	0		168	0	3	3	1	1	2	0	0	0	0	0	0	0	0	0	0	36.1	1	0	3	0	0	0	0	0	0	0	0	0	0	0	0	0	0	0	0	0	0
73	2	1	1		3	0	0	3	0		336	2	6	8	1	1	2	0	0	0	0	0	0	0	0	0	0	38.4	0	2	0	0	0	0	0	0	0	0	0	0	0	0	0	0	0	0	0	0	0
61	2	1	0			0	0	0	0		168	0	2	2	0	0	0	0	0	0	0	0	0	0	0	0	0	38.5	1	2	3	0	0	0	0	0	0	0	0	0	0	0	0	0	0	0	0	0	0
62	2	1	0		13	1	0	3	0	4	120	0	2	0	0	0	0	0	0	0	0	0	0	0	0	0	0	36.1	1	0	0	0	0	0	0	0	0	4	0	0	0	0	0	0	1	0	0	0	5
55	2	1	1	21.5	1	1	0	0	0		192	1	3	3	1	1	2	0	0	0	0	0	0	0	0	0	0	39	1	0	0	0	0	0	0	0	3	0	0	0	0	0	0	0	1	0	0	0	0
75	2	1	0			0	0	0	0		672	0	3	0	0	0	0	0	0	0	0	0	0	0	0	0	0	36.7	1	0	0	0	0	0	0	2	3	0	0	0	0	0	0	0	0	0	0	0	0
57	2	2	1	44	13	1	0	3	0		720	2	6	5	1	1	2	0	0	0	0	0	0	0	0	0	0	36.8	1	2	0	0	0	0	0	0	0	0	0	0	0	0	0	0	0	0	0	0	0
72	2	1	1		3	0	0	3	0		96	1	2	1	0	0	0	0	0	0	0	0	0	0	0	0	0	37.6	1	0	0	0	0	0	0	0	0	0	0	0	0	0	0	0	0	0	0	0	0
67	2	1	1	22.8	1	1	0	0	0		336	1	2	0	0	0	0	0	0	0	0	0	0	0	0	0	0	36.4	0	2	3	0	0	0	0	0	0	0	0	0	0	0	0	0	1	0	0	0	0
57	1	1	0			0	0	0	0		72	1	5	8	1	1	0	0	4	0	0	0	0	0	0	0	0	35.8	1	2	3	0	0	0	0	0	0	0	0	0	0	0	0	0	0	0	0	0	0
76	2	1	0			0	0	0	0		168	2	6	7	1	1	2	0	0	5	0	0	0	9	0	0	0	38	1	0	0	0	0	0	0	0	0	0	0	0	0	0	0	0	0	0	0	0	0
69	1	1	0			0	0	0	0		144	0	2	2	1	1	2	0	0	0	0	0	0	0	0	0	0	36	1	2	3	0	0	0	0	0	0	4	0	0	0	0	0	0	0	0	0	0	0
78	1	1	1		1	1	0	0	0		48	2	4	1	1	1	2	0	0	0	0	0	0	0	0	0	0	37.1	1	2	0	0	0	0	0	2	0	4	0	0	0	0	0	0	1	0	0	0	0
70	2	1	1		13	1	0	3	0		168	1	2	3	1	1	0	0	0	0	0	0	0	0	10	0	0	38.4	1	2	0	0	0	0	0	2	0	0	0	0	0	0	0	0	0	0	0	0	0
60	2	1	1		13	1	0	3	0	2	120	0	2	2	0	0	0	0	0	0	0	0	0	0	0	0	0	36.7	1	2	3	0	0	0	0	0	0	0	0	0	0	0	0	0	0	0	0	0	0
65	1	1	0			0	0	0	0		168	1	2	4	0	0	0	0	0	0	0	0	0	0	0	0	0	38.9	1	2	0	0	0	0	0	0	0	0	0	0	0	0	0	0	0	0	0	0	0
82	1	1	1		15	1	0	0	5		336	1	3	6	1	1	2	0	0	0	0	7	0	0	10	0	0	36.1	1	2	3	0	0	0	0	0	0	0	0	0	0	0	0	0	0	0	0	0	0
67	1	1	1		3	0	0	3	0		336	2	3	4	1	1	2	0	0	0	0	0	0	0	0	0	0	35.8	1	2	0	0	0	0	0	0	0	0	0	0	0	0	0	0	0	0	0	0	0
30	2	1	0			0	0	0	0		96	0	3	0	0	0	0	0	0	0	0	0	0	0	0	0	0	36.4	1	2	3	0	0	0	0	0	0	0	0	0	0	0	0	0	0	0	0	0	0
68	1	1	0			0	0	0	0		72	1	5	0	0	0	0	0	0	0	0	0	0	0	0	0	0	38.9	1	0	0	0	0	0	0	0	0	0	0	0	0	0	0	0	0	0	0	0	0
91	1	1	1		2	0	2	0	0		72	1	2	0	0	0	0	0	0	0	0	0	0	0	0	0	0	39.5	0	2	0	0	0	0	0	0	0	0	0	0	0	0	0	0	0	0	0	0	0
78	1	1	1		1	1	0	0	0		96	1	6	6	1	1	0	0	0	0	0	0	0	9	0	0	0	35.7	0	0	0	0	0	0	0	0	0	0	0	0	0	0	0	0	0	2	0	0	0
41	1	1	0			0	0	0	0			0	2	0	1	1	0	0	0	0	0	0	0	0	10	0	0	36.7	0	0	0	0	0	0	0	0	0	0	0	0	0	0	0	0	0	0	0	0	0
48	2	1	0			0	0	0	0		120	1	2	2	0	0	0	0	0	0	0	0	0	0	0	0	0	36.9	0	2	0	0	0	0	0	0	0	0	0	0	0	0	0	0	0	0	0	0	0
54	1	1	0			0	0	0	0			1	2	2	0	0	0	0	0	0	0	0	0	0	0	0	0	39.1	1	2	0	0	0	0	0	0	0	0	0	0	0	0	0	0	0	0	0	0	0
18	2	2	0			0	0	0	0		168	2	2	2	1	1	0	0	0	0	0	0	0	0	0	0	0	38.4	1	2	3	0	0	0	0	2	0	0	5		11	0	0	0	1	0	0	0	0
39	1	1	0			0	0	0	0		96	1	9	6	1	1	0	0	0	0	0	0	0	0	0	0	0	38.7	1	0	3	0	0	0	0	0	0	0	0	0	0	12	0	0	0	0	0	0	0
89	2	1	0			0	0	0	0	4		0	2	2	0	0	0	0	0	0	0	0	0	0	0	0	0	38.1	1	2	0	0	0	0	0	0	0	0	0	0	0	0	0	0	0	0	0	0	0
76	1	1	1		2	0	2	0	0		168	2	9	6	1	0	2	0	0	5	0	0	0	0	0	0	0	38	1	2	3	0	0	0	0	0	0	0	0	0	0	0	0	0	0	0	0	0	0
99	2	1	0			0	0	0	0		96	3	6	6	1	1	0	0	0	0	0	0	0	0	10	0	0	38.5	1	2	0	0	0	0	0	0	0	0	0	0	0	0	0	0	0	0	0	0	0
21	2	2	0			0	0	0	0		48	1	2	2	1	0	2	0	0	0	0	0	0	0	0	0	0	36.1	1	2	3	0	0	0	0	0	0	0	0	0	0	0	0	0	1	0	0	0	0
81	2	1	1		5	0	0	0	5		168	3	11	8	1	1	2	0	0	5	6	7	0	0	0	0	0	36.7	1	2	0	0	0	0	0	0	0	0	0	0	0	0	13	0	0	0	0	0	0
60	2	1	0			0	0	0	0		24	2	4	4	1	1		0	0	0	6	0	8	0	0	0	0		0	0	0	0	0	0	0	0	0	0	0	0	0	12	0	0	0	0	0	0	0
73	2	1	0			0	0	0	0			1	4	6	1	1	2	0	0	5	0	0	0	0	0	0	0		0	0	0	0	0	0	0	0	0	0	0	0	0	0	0	0	0	2	0	0	0
62	1	1	0			0	0	0	0		336	2	6	8	1	1	0	0	0	5	0	0	0	0	0	0	0		1	2	0	0	0	0	0	0	0	0	0	0	0	0	0	0	0	0	0	0	0
72	2	1	0			0	0	0	0		72	1	2	2	1	0	2	0	0	0	0	0	0	0	0	0	0		1	0	0	0	0	0	1	0	0	0	0	0	0	0	0	0	1	0	3	0	0
73	1	1	0	`19		0	0	0	0		504	1	7	2	1	1	0	0	0	5	6	0	0	0	0	0	0		1	2	0	0	0	0	0	0	0	0	5	0	0	0	0	0	0	0	0	0	0
63	1	1	0			0	0	0	0		144	2	2	3	1	1	0	0	0	5	0	0	0	0	0	0	0		1	0	0	0	0	0	0	0	0	0	0	0	0	0	0	0	0	0	0	0	0
24	2	1	0	21		0	0	0	0		720	1	2	2	1	1	2	0	0	0	0	0	8	0	0	0	0	36.9	1	2	0	0	0	6	0	0	0	0	0	0	0	0	0	0	0	0	0	0	0
81	2	1	0			0	0	0	0		168	3	9	7	1	1	0	0	0	0	6	0	0	0	0	0	0	36.5	1	2	0	0	0	0	0	0	0	0	0	0	0	0	0	0	0	0	0	0	0
64	1	1	1		3	0	0	3	0			2	3	6	1	1	0	0	0	0	0	0	0	0	10	0	0	38.7	0	0	0	0	0	0	0	0	0	0	0	0	0	0	0	0	0	0	0	0	0
45	2	1	0			0	0	0	0			2	14	9	1	1	0	0	0	0	6	0	0	0	0	0	0	36.8	0	0	0	0	0	0	0	0	0	0	0	0	0	0	0	0	0	0	0	0	0
28	2	2	0		3	0	0	3	0			2	8	7	1	1	0	0	0	5	0	0	0	0	0	0	0	37.8	0	0	0	0	0	0	0	0	0	0	0	0	0	0	0	0	0	2	0	0	0
58	2	1	0		5	0	0	0	0		336	1	3	2	0	0	2	0	0	0	0	0	0	0	0	11	12		1	2	3	0	0	0	0	0	0	0	0	0	0	0	0	0	0	0	0	0	0
41	1	1	0			0	0	0	0	1	168	0	2	2	0	0	0	0	0	0	0	0	0	0	0	0	0	39.1	1	2	0	0	0	0	0	0	0	0	0	0	0	0	0	0	0	0	0	0	0
45	1	1	0			0	0	0	0			1	3	2	0	0	2	0	0	0	0	0	0	0	0	11	12	38.8	1	2	0	0	0	0	0	0	0	0	0	0	0	0	0	0	0	0	0	0	0
48	2	1	0			0	0	0	0			1	2	4	0	0	0	0	0	0	0	0	0	0	0	0	0	38.9	1	2	3	0	0	0	0	0	0	0	0	0	0	0	0	0	0	0	0	0	0
31	1	2				0	0	0	0		96	2	3	0		0	0	0	0	0	0	0	0	0	0	0	0	36	1	2	0	0	0	0	0	0	3	0	0	0	0	0	0	0	0	0	0	0	0
53	2	1				0	0	0	0		48	0	0	0		0	0	0	0	0	0	0	0	0	0	0	0	37.1	1	0	3	0	0	0	0	0	0	0	0	0	0	0	0	0	0	0	0	0	0
37	2	1				0	0	0	0		168	0	1	0		0	0	0	0	0	0	0	0	0	0	0	0	38.7	1	0	3	0	0	0	0	2	0	0	5	0	0	0	0	0	0	0	0	0	0
62	1	1		24		1	0	0	0		48	0	3	0		0	0	0	0	0	0	0	0	0	0	0	0	38.9	1	0	0	0	0	0	0	0	0	0	5	0	0	0	0	0	1	0	0	0	5
45	2	1				0	0	0	0		48	0	0	0		0	0	0	0	0	0	0	0	0	0	0	0	36.2	1	0	0	0	0	0	0	0	0	0	0	0	0	0	0	0	0	0	0	0	0
34	1	1				0	0	3	0			0	0	0		1	0	0	0	0	0	0	0	0	0	0	0	36	0	0	0	0	0	0	0	0	0	0	0	0	0	0	0	0	0	0	0	0	0
91	2	1				1	0	0	0		168	0	6	0		1	0	0	0	0	0	0	0	0	0	11	0	37.3	0	2	0	0	0	0	0	0	0	0	5	0	0	0	0	0	0	0	0	0	0
43	2	1				0	0	0	0		168	0	2	0		0	0	0	0	0	0	0	0	0	0	11	0	37.5	1	0	0	0	0	0	0	0	0	4	0	0	0	0	0	0	1	0	0	0	0
35	1	1				0	0	0	0		96	0	1	0		0	0	0	0	0	0	0	0	0	0	0	0	36.7	0	0	0	0	0	0	0	0	0	0	0	0	0	0	0	0	0	0	0	0	0
40	2	1				1	0	0	0		720	0	1	0		0	0	0	0	0	0	0	0	0	0	0	0	37.4	1	2	3	0	0	0	0	0	0	0	0	0	0	0	0	0	0	0	0	0	0
36	2	1				0	0	0	0		720	0	1	0		0	0	0	0	0	0	0	0	0	0	0	0	36.9	1	2	3	0	0	0	0	0	0	0	0	0	0	0	0	0	0	0	0	0	0
47	2	1				1	0	3	0		96	0	1	0		0	0	0	0	0	0	0	0	0	0	0	0	39.1	1	0	3	0	0	0	0	0	0	0	0	0	0	0	0	0	1	0	0	0	0
51	1	1				0	0	0	0		192	0	1	0		0	0	0	0	0	0	0	0	0	0	0	0	37.1	1	2	3	0	0	0	0	0	0	0	0	0	0	0	0	0	1	0	0	0	0
27	2	2				0	0	0	0		168	0	2	0		0	0	0	0	0	0	0	0	0	0	0	0	36.9	0	0	0	0	0	0	0	0	0	4	0	0	0	0	0	0	0	0	0	4	0
68	2	1				1	0	0	0		72	0	1	0		0	0	0	0	0	0	0	0	0	0	0	0	36.8	0	0	0	0	0	0	0	2	0	0	5	0	0	0	0	0	1	0	0	0	0
51	2	1				0	0	0	0		168	0	2	0		0	0	0	0	0	0	0	0	0	0	0	0	39.1	1	2	0	0	0	0	0	0	0	0	0	0	0	0	0	0	0	0	0	0	0
41	1	1				0	0	0	0		168	1	1	0		0	0	0	0	0	0	0	0	0	0	0	0	35.9	1	2	0	0	0	0	0	0	0	0	0	0	0	0	0	0	0	0	0	0	0
30	1	1				0	0	0	0		72	0	1	0		0	0	0	0	0	0	0	0	0	0	0	0	36.5	1	0	0	0	0	0	0	0	0	0	0	0	0	0	0	0	0	0	0	0	0
62	2	1				0	0	0	0		168	0	1	0		0	0	0	0	0	0	0	0	0	0	11	0	37.2	1	0	0	0	0	0	0	0	0	0	0	0	0	0	0	0	0	0	0	0	0
33	2	1		44		0	0	0	0		48	0	0	2		0	0	0	0	0	0	0	0	0	0	0	0		1	0	0	0	0	0	0	0	0	0	0	0	0	0	0	0	0	0	0	0	0
77	1	1				0	0	0	0			1	1	0		0	0	0	0	0	0	0	0	0	0	0	0	35.9	1	2	0	0	0	0	0	0	0	0	0	0	0	0	0	0	0	0	0	0	0
48	2	1				0	0	0	0		2160	0	2	0		0	0	0	0	0	0	0	0	0	0	0	0	36	0	0	0	0	0	0	0	0	3	0	5	0	0	0	0	0	0	0	0	0	0
39	1	1				0	0	0	0			0	1	0		0	0	0	0	0	0	0	0	0	0	0	0	37.2	1	2	0	0	0	0	0	0	0	0	0	0	0	0	0	0	0	0	0	0	0
75	2	1				0	0	0	0		336	0	0	0		0	0	0	0	0	0	0	0	0	0	0	0	38.8	0	0	0	0	0	0	0	0	0	0	0	0	0	0	0	0	0	2	0	4	0
69	2	1				0	0	0	0		432	2	2	4		0	0	0	0	0	0	0	0	0	0	11	0	37.7	1	2	0	0	0	0	0	0	0	0	0	0	0	0	0	0	0	0	0	0	0
81	1	1				1	0	0	0		168	1	2	4		0	0	0	0	0	0	0	0	0	0	11	0	39.1	1	2	0	0	0	0	0	0	0	0	0	0	0	0	0	0	0	0	0	0	0
40	1	1				0	0	0	0		168	0	1	0		0	0	0	0	0	0	0	0	0	0	0	0	38.9	1	2	3	0	0	0	0	0	0	0	0	0	0	0	0	0	0	0	0	0	0
70	1	1				0	0	0	0		72	0	3	0		0	0	0	0	0	0	0	0	0	0	0	0	36.2	0	0	0	0	0	0	0	0	0	0	0	0	0	0	0	0	0	0	0	0	0
55	2	1				0	0	3	0		24	1	4	4		0	0	0	0	5	0	0	0	0	0	0	0	38.8	0	0	0	0	0	0	0	0	0	4	0	0	0	0	0	0	0	2	0	4	0
51	1					0	0	0	0			0	0	0		0	0	0	0	0	0	0	0	0	0	0	0	38.5	1	2	3	0	0	0	0	0	0	0	0	0	0	0	0	0	1	0	0	0	0
82	1	1				1	2	3	0		48	0	5	0		0	0	0	0	0	0	0	0	0	0	0	0	36.1	0	0	0	0	0	0	0	0	0	0	5	0	0	0	0	0	1	0	0	0	0
38	2	1				0	0	0	0			2	2	5		0	0	0	0	0	0	0	0	0	0	0	0	36.8	0	2	0	0	0	0	1	0	0	4	0	0	0	0	0	0	0	0	0	4	0
79	1	1				0	0	0	0		96	0	0	0		0	0	0	0	0	0	0	0	0	0	0	0	38.8	1	0	0	0	0	0	0	0	0	0	5	0	0	0	0	0	1	0	0	0	0
41	1	1				0	0	0	0		336	0	0	0		0	0	0	0	0	0	0	0	0	0	0	0	36.2	0	0	0	0	0	0	1	0	0	4	0	0	0	0	0	0	0	0	0	0	0
32	1	2				0	0	0	0		72	0	0	0		0	0	0	0	0	0	0	0	0	0	0	0	36.1	1	0	0	0	0	0	0	0	0	0	0	0	0	0	0	0	0	0	0	0	0
54	2	1				0	0	0	0		1440	0	0	2		0	0	0	0	0	0	0	0	0	0	0	0	37.4	0	0	0	0	0	0	0	0	0	0	0	0	0	0	0	0	0	0	0	0	0
36	2	1				0	0	0	0			0	0	0		0	0	0	0	0	0	0	0	0	0	0	0		0	0	3	0	0	0	0	2	3	0	0	0	0	0	0	0	0	0	0	0	0
36	1	1				0	0	0	0			0	1	2		0	0	0	0	0	0	0	0	0	0	0	0	37.1	0	0	0	0	0	0	0	0	0	0	0	0	0	0	0	0	0	0	0	0	0
51	1	1				0	0	0	0			1	3	0		0	0	0	0	0	0	0	0	0	0	0	0		0	0	0	0	0	0	0	0	0	0	0	0	0	0	0	0	0	0	0	0	0
69	1	1				0	0	0	0			0	5	2		1	0	0	0	5	0	0	0	0	0	0	0		0	0	0	0	0	0	0	0	0	0	0	0	0	0	0	0	0	0	0	0	0
96	1	1				0	0	0	0		6	1	2	4		0	0	0	0	0	0	0	0	0	0	11	0		0	0	0	0	0	0	0	2	0	4	5	0	0	0	0	0	0	0	0	0
75	1	1				0	0	0	0			0	3	0		1	0	0	0	0	0	0	0	0	0	0	0	39.5	1	2	0	0	0	0	0	0	0	0	0	0	0	0	0	0	1	0	3	0	0
68	1	1				1	0	0	0		48	0	1	0		0	0	0	0	0	0	0	0	0	0	0	0	38.7	1	0	0	0	0	0	0	0	0	0	0	0	0	0	0	0	1	0	0	0	0
89	2	1				1	2	3	0		48	0	1	0		1	0	0	0	0	0	0	0	0	10	0	0		0	0	0	0	0	0	0	0	0	0	0	0	0	0	0	0	0	0	0	0	0
81	1	2				1	0	3	0		120	0	0	0		0	0	0	0	0	0	0	0	0	0	0	0	38.9	0	0	0	0	0	0	0	0	0	0	0	0	0	0	0	0	0	0	0	4	0
54	2	1				0	0	3	0		336	1	2	0		1	0	0	0	0	0	0	0	0	0	0	0	36.1	1	0	0	0	0	0	0	0	0	0	0	0	0	0	0	0	1	0	0	0	0
89	2	1				1	0	0	5		96	1	2	2		1	0	0	0	0	0	0	0	0	0	0	0	36	0	2	0	0	0	0	0	0	0	0	0	0	0	0	0	0	0	0	0	0	0
48	1	1				1	0	0	0		168	0	0	0		0	0	0	0	0	0	0	0	0	0	0	0	39	0	0	0	0	0	0	1	0	0	0	5	0	0	0	0	0	0	0	0	0	0
40	2	1				0	0	0	0		24	0	0	0		0	0	0	0	0	0	0	0	0	0	0	0	36.5	1	0	0	0	0	0	0	0	0	0	0	0	0	0	0	0	1	0	0	0	5
48	2	1				0	0	0	0		48	0	2	4		1	0	0	0	0	0	0	0	0	0	0	0	39	1	0	0	0	0	0	0	0	0	0	0	0	0	0	0	0	0	0	0	0	0
22	2	2				0	0	0	0		168	0	0	0		0	0	0	0	0	0	0	0	0	0	0	0		1	0	0	0	0	0	0	2	0	4	0	0	0	0	0	0	0	0	0	0	0
23	2	2				0	0	0	0		48	1	0	0		0	0	0	0	0	0	0	0	0	0	0	0					0	0	0						0	0	0	0	0
[truncated: 55 more columns]

## Sheet: Mild and Moderate
Age	Gender	Marital Status	BMI	Comorbidities		2	3	4	5	6	Covid 19 Vaccination status	Time of consulting health facilities after appearing of symptoms	QSOFA	SOFA Score	UVA score	Complications	1	2	3	4	5	6	7	8	9	10	11	12	body temperature	Respiratory symptoms	1	2	3	4	5	Gastrointestinal symptoms	1	2	3	4	5	Neurological symptoms	1	2	3	4	5	6	7
					HTN	COPD	DM	Cancer	Liver disaese	Stroke							RF	ARDS	DIC	Acute myocardial injury or cardiac stunning	AKI	Septic shock	Liver failure	PE	Ischemic stroke	Sepsis	Hyperglycemia	Sequellae			Cough	SOB	Chest pain	Sore throat	Orthopnea		Nausea	Vomiting	Diarrhea	Abdominal pain	Anorexia		Headache	Decreased LOC	Generalized pain	Dizzness	Back pain	Insomnia	Agitation
31	1	2			2	2	2	2	2	2	4	96	2	3	0		2	2	2	2	2	2	2	2	2	2	2	2	38.9		1	1	2	2	2		2	2	1	2	2		2	2	2	2	2	2	2
53	2	1			2	2	2	2	2	2		48	0	0	0		2	2	2	2	2	2	2	2	2	2	2	2	36		1	2	1	2	2		2	2	2	2	2		2	2	2	2	2	1	2
37	2	1			2	2	2	2	2	2		168	0	1	0		2	2	2	2	2	2	2	2	2	2	2	2	37.1		1	2	1	2	2		2	1	2	2	1		2	2	2	2	2	2	2
62	1	1	24		1	2	2	2	2	2		48	0	3	0		2	2	2	2	2	2	2	2	2	2	2	2	38.7		1	2	2	2	2		2	2	2	2	1		1	2	2	2	1	2	2
45	2	1			2	2	2	2	2	2		48	0	0	0		2	2	2	2	2	2	2	2	2	2	2	2	38.9		1	2	2	2	2		2	2	2	2	2		2	2	2	2	2	2	2
34	1	1			2	2	1	2	2	2			0	0	0		1	2	2	2	2	2	2	2	2	2	2	2	36.2		2	2	2	2	2		2	2	2	2	2		2	2	2	2	2	2	2
91	2	1			1	2	2	2	2	2		168	0	6	0		1	2	2	2	2	2	2	2	2	2	1	2	36		2	1	2	2	2		2	2	2	2	1		2	2	2	2	2	2	1
43	2	1			2	2	2	2	2	2		168	0	2	0		2	2	2	2	2	2	2	2	2	2	1	2	37.3		1	2	2	2	2		2	2	2	1	2		1	2	2	2	2	2	2
35	1	1			2	2	2	2	2	2		96	0	1	0		2	2	2	2	2	2	2	2	2	2	2	2	37.5		2	2	2	2	2		2	2	2	2	2		2	2	2	2	2	2	2
40	2	1			1	2	2	2	2	2		720	0	1	0		2	2	2	2	2	2	2	2	2	2	2	2	36.7		1	1	1	2	2		2	2	2	2	2		2	2	2	2	2	2	2
36	2	1			2	2	2	2	2	2		720	0	1	0		2	2	2	2	2	2	2	2	2	2	2	2	37.4		1	1	1	2	2		2	2	2	2	2		2	2	2	2	2	2	2
47	2	1			1	2	1	2	2	2		96	0	1	0		2	2	2	2	2	2	2	2	2	2	2	2	36.9		1	2	1	2	2		2	2	2	2	2		1	2	2	2	2	2	2
51	1	1			2	2	2	2	2	2		192	0	1	0		2	2	2	2	2	2	2	2	2	2	2	2	39.1		1	1	1	2	2		2	2	2	2	2		1	2	2	2	2	2	2
27	2	2			2	2	2	2	2	2		168	0	2	0		2	2	2	2	2	2	2	2	2	2	2	2	37.1		2	2	2	2	2		2	2	2	1	2		2	2	2	1	2	2	2
68	2	1			1	2	2	2	2	2		72	0	1	0		2	2	2	2	2	2	2	2	2	2	2	2	36.9		2	2	2	2	2		2	1	2	2	1		1	2	2	2	2	2	2
51	2	1			2	2	2	2	2	2		168	0	2	0		2	2	2	2	2	2	2	2	2	2	2	2	36.8		1	1	2	2	2		2	2	2	2	2		2	2	2	2	2	2	2
41	1	1			2	2	2	2	2	2		168	1	1	0		2	2	2	2	2	2	2	2	2	2	2	2	39.1		1	1	2	2	2		2	2	2	2	2		2	2	2	2	2	2	2
30	1	1			2	2	2	2	2	2		72	0	1	0		2	2	2	2	2	2	2	2	2	2	2	2	35.9		1	2	2	2	2		2	2	2	2	2		2	2	2	2	2	2	2
62	2	1			2	2	2	2	2	2		168	0	1	0		2	2	2	2	2	2	2	2	2	2	1	2	36.5		1	2	2	2	2		2	2	2	2	2		2	2	2	2	2	2	2
33	2	1	44		2	2	2	2	2	2		48	0	0	2		2	2	2	2	2	2	2	2	2	2	2	2	37.2		1	2	2	2	2		2	2	2	2	2		2	2	2	2	2	2	2
77	1	1			2	2	2	2	2	2			1	1	0		2	2	2	2	2	2	2	2	2	2	2	2			1	1	2	2	2		2	2	2	2	2		2	2	2	2	2	2	2
48	2	1			2	2	2	2	2	2		2160	0	2	0		2	2	2	2	2	2	2	2	2	2	2	2	35.9		2	2	2	2	2		2	2	1	2	1		2	2	2	2	2	2	2
39	1	1			2	2	2	2	2	2			0	1	0		2	2	2	2	2	2	2	2	2	2	2	2	36		1	1	2	2	2		2	2	2	2	2		2	2	2	2	2	2	2
75	2	1			2	2	2	2	2	2		336	0	0	0		2	2	2	2	2	2	2	2	2	2	2	2	37.2		2	2	2	2	2		2	2	2	2	2		2	1	2	1	2	2	2
69	2	1			2	2	2	2	2	2		432	2	2	4		2	2	2	2	2	2	2	2	2	2	1	2	38.8		1	1	2	2	2		2	2	2	2	2		2	2	2	2	2	2	2
81	1	1			1	2	2	2	2	2		168	1	2	4		2	2	2	2	2	2	2	2	2	2	1	2	37.7		1	1	2	2	2		2	2	2	2	2		2	2	2	2	2	2	2
40	1	1			2	2	2	2	2	2		168	0	1	0		2	2	2	2	2	2	2	2	2	2	2	2	39.1		1	1	1	2	2		2	2	2	2	2		2	2	2	2	2	2	2
70	1	1			2	2	2	1	2	2		72	0	3	0		2	2	2	2	2	2	2	2	2	2	2	2	38.9		2	2	2	2	2		2	2	2	2	2		2	2	2	2	2	2	2
55	2	1			2	2	1	2	2	2		24	1	4	4		2	2	2	2	1	2	2	2	2	2	2	2	36.2		2	2	2	2	2		2	2	2	1	2		2	1	2	1	2		2
51	1	1			2	2	2	2	2	2			0	0	0		2	2	2	2	2	2	2	2	2	2	2	2	38.8		1	1	1	2	2		2	2	2	2	2		1	2	2	2	2	2	2
82	1	1			1	1	1	2	2	2		48	0	5	0		2	2	2	2	2	2	2	2	2	2	2	2	38.5		2	2	2	2	2		2	2	2	2	1		1	2	2	2	2	2	2
38	2	1			2	2	2	2	2	2			2	2	5		2	2	2	2	2	2	2	2	2	2	2	2	36.1		2	1	2	2	2		1	2	2	1	2		2	2	2	1	2	2	2
79	1	1			2	2	2	2	2	2		96	0	0	0		2	2	2	2	2	2	2	2	2	2	2	2	36.8		1	2	2	2	2		2	2	2	2	1		1	2	2	2	2	2	2
41	1	1			2	2	2	2	2	2		336	0	0	0		2	2	2	2	2	2	2	2	2	2	2	2	38.8		2	2	2	2	2		1	2	2	1	2		2	2	2	2	2	2	2
32	1	2			2	2	2	2	2	2		72	0	0	0		2	2	2	2	2	2	2	2	2	2	2	2	36.2		1	2	2	2	2		2	2	2	2	2		2	2	2	2	2	2	2
54	2	1			2	2	2	2	2	2		1440	0	0	2		2	2	2	2	2	2	2	2	2	2	2	2	36.1		2	2	2	2	2		2	2	2	2	2		2	2	2	2	2	2	2
36	2	1			2	2	2	2	2	2			0	0	0		2	2	2	2	2	2	2	2	2	2	2	2	37.4		2	2	1	2	2		2	1	1	2	2		2	2	2	2	2	2	2
36	1	1			2	2	2	2	2	2			0	1	2		2	2	2	2	2	2	2	2	2	2	2	2			2	2	2	2	2		2	2	2	2	2		2	2	2	2	2	2	2
51	1	1			2	2	2	2	2	2			1	3	0		2		2	2	2	2	2	2	2	2	2	2	37.1		2	2	2	2	2		2	2	2	2	2		2	2	2	2	2	2	2
69	1	1			2	2	2	2	2	2			0	5	2		1	2	2	2	1	2	2	2	2	2	2	2			2	2	2	2	2		2	2	2	2	2		2	2	2	2	2	2	2
96	1	1			2	2	2	2	2	2		6	1	2	4		2	2	2	2	2	2	2	2	2	2	1	2			2	2	2	2	2		2	1	2	1	1		2	2	2	2		2	2
75	1	1			2	2	2	2	2	2			0	3	0		1	2	2	2	2	2	2	2	2	2	2	2			1	1	2	2	2		2	2	2	2	2		1	2	1	2	2	2	2
68	1	1			1	2	2	2	2	2		48	0	1	0		2	2	2	2	2	2	2	2	2	2	2	2	39.5		1	2	2	2	2		2	2	2	2	2		1	2	2	2	2	2	2
89	2	1			1	1	1	2	2	2	4	48	0	1	0		1	2	2	2	2	2	2	2	2	1	2	2	38.7		2	2	2	2	2		2	2	2	2	2		2	2	2	2	2	2	2
81	1	2			1	2	1	2	2	2		120	0	0	0		2	2	2	2	2	2	2	2	2	2	2	2			2	2	2	2	2		2	2	2	2	2		2	2	2	1	2	2	2
54	2	1			2	2	1	2	2	2		336	1	2	0		1	2	2	2	2	2	2	2	2	2	2	2	38.9		1	2	2	2	2		2	2	2	2	2		1	2	2	2	2	2	2
89	2	1			1	2	2	2	1	2		96	1	2	2		1	2	2	2	2	2	2	2	2	2	2	2	36.1		2	1	2	2	2		2	2	2	2	2		2	2	2	2	2	2	2
48	1	1			1	2	2	2	2	2		168	0	0	0		2	2	2	2	2	2	2	2	2	2	2	2	36		2	2	2	2	2		1	2	2	2	1		2	2	2	2	2	2	2
40	2	1			2	2	2	2	2	2		24	0	0	0		2	2	2	2	2	2	2	2	2	2	2	2	39		1	2	2	2	2		2	2	2	2	2		1	2	2	2	1	2	2
48	2	1			2	2	2	2	2	2		48	0	2	4		1	2	2	2	2	2	2	2	2	2	2	2	36.5		1	2	2	2	2		2	2	2	2	2		2	2	2	2	2	2	2
22	2	2			2	2	2	2	2	2		168	0	0	0		2	2	2	2	2	2	2	2	2	2	2	2	39		1	2	2	2	2		2	1	2	1	2		2	2	2	2	2	2	2
23	2	2			2	2	2	2	2	2		48	1	0	0		2	2	2	2	2	2	2	2	2	2	2	2			2	1	1	2	2
[truncated: 55 more columns]
